# Supplementary material for: Systematic profiling identifies PDLIM2 as a novel prognostic predictor for oesophageal squamous cell carcinoma (ESCC)
Source: J Cell Mol Med. 2019 Jun 20;23(8):5751–61. doi: 10.1111/jcmm.14491 (PMC6653303; doi:10.1111/jcmm.14491)
Supplement: Supplementary file 3 [file JCMM-23-5751-s003.csv]

EntrezID	logFC	AveExpr	t	P.Value	adj.P.Val	B	Symbols	Name
23136	-3.61	6.0483	-21.415	9.52E-22	9.46E-18	39.191	EPB41L3	erythrocyte membrane protein band 4.1-like 3
8909	-4.5758	7.2715	-18.842	6.02E-20	2.99E-16	35.249	ENDOU	endonuclease, polyU-specific
5412	-2.5823	8.629	-16.883	1.96E-18	4.86E-15	31.894	UBL3	ubiquitin-like 3
79919	-2.922	6.9553	-16.616	3.23E-18	6.42E-15	31.408	C2orf54	chromosome 2 open reading frame 54
3579	-4.0921	6.518	-16.026	9.95E-18	1.55E-14	30.314	CXCR2	chemokine (C-X-C motif) receptor 2
79153	-2.8301	7.7238	-15.977	1.09E-17	1.55E-14	30.222	GDPD3	glycerophosphodiester phosphodiesterase domain containing 3
80157	-3.386	6.478	-15.835	1.44E-17	1.70E-14	29.953	CWH43	cell wall biogenesis 43 C-terminal homolog (S. cerevisiae)
10321	-7.1807	7.7701	-15.801	1.54E-17	1.70E-14	29.888	CRISP3	cysteine-rich secretory protein 3
2069	-4.2432	6.573	-15.522	2.67E-17	2.65E-14	29.352	EREG	epiregulin
8850	-3.1105	7.3359	-15.374	3.58E-17	3.24E-14	29.064	KAT2B	K(lysine) acetyltransferase 2B
9120	-2.4602	6.8298	-15.289	4.25E-17	3.52E-14	28.898	SLC16A6	solute carrier family 16, member 6 (monocarboxylic acid transporter 7)
5507	-4.0921	8.214	-15.061	6.73E-17	5.14E-14	28.449	PPP1R3C	protein phosphatase 1, regulatory subunit 3C
57152	-5.0246	9.3699	-14.897	9.40E-17	6.67E-14	28.122	SLURP1	secreted LY6/PLAUR domain containing 1
29760	-3.4039	8.4462	-14.817	1.11E-16	7.34E-14	27.961	BLNK	B-cell linker
2205	-2.915	5.8597	-14.245	3.64E-16	2.13E-13	26.794	FCER1A	Fc fragment of IgE, high affinity I, receptor for; alpha polypeptide
8424	-3.419	6.7009	-14.206	3.96E-16	2.19E-13	26.712	BBOX1	butyrobetaine (gamma), 2-oxoglutarate dioxygenase (gamma-butyrobetaine hydroxylase) 1
55	-3.4372	8.2461	-14.136	4.59E-16	2.40E-13	26.567	ACPP	acid phosphatase, prostate
2998	-3.0225	5.0226	-14.07	5.29E-16	2.51E-13	26.428	GYS2	glycogen synthase 2 (liver)
10819	-2.272	5.6954	-14.068	5.31E-16	2.51E-13	26.424	OR7E14P	olfactory receptor, family 7, subfamily E, member 14 pseudogene
57419	-2.712	7.3254	-13.906	7.49E-16	3.24E-13	26.085	SLC24A3	solute carrier family 24 (sodium/potassium/calcium exchanger), member 3
202	-2.2467	10.43	-13.842	8.60E-16	3.56E-13	25.95	AIM1	absent in melanoma 1
64787	-2.3032	8.8852	-13.743	1.07E-15	4.08E-13	25.737	EPS8L2	EPS8-like 2
6338	-2.9064	6.8131	-13.643	1.32E-15	4.70E-13	25.525	SCNN1B	sodium channel, non-voltage-gated 1, beta subunit
3557	-2.5277	7.7176	-13.604	1.44E-15	4.94E-13	25.441	IL1RN	interleukin 1 receptor antagonist
4171	2.0763	7.801	13.581	1.52E-15	5.02E-13	25.393	MCM2	minichromosome maintenance complex component 2
4925	-2.6836	9.3537	-13.524	1.72E-15	5.34E-13	25.268	NUCB2	nucleobindin 2
9540	-2.6499	8.2414	-13.261	3.07E-15	8.98E-13	24.697	TP53I3	tumor protein p53 inducible protein 3
30845	-2.545	7.7486	-13.207	3.46E-15	9.80E-13	24.579	EHD3	EH-domain containing 3
23328	-2.538	9.1282	-13.117	4.23E-15	1.11E-12	24.382	SASH1	SAM and SH3 domain containing 1
10048	-2.0503	8.1633	-12.925	6.51E-15	1.44E-12	23.956	RANBP9	RAN binding protein 9
79991	-2.552	8.023	-12.82	8.27E-15	1.75E-12	23.72	OBFC1	oligonucleotide/oligosaccharide-binding fold containing 1
5646	-2.6956	8.1255	-12.782	8.99E-15	1.85E-12	23.637	PRSS3	protease, serine, 3
9022	-5.3275	8.7948	-12.732	1.01E-14	2.01E-12	23.523	CLIC3	chloride intracellular channel 3
1894	2.564	8.2173	12.51	1.68E-14	3.12E-12	23.02	ECT2	epithelial cell transforming sequence 2 oncogene
22885	-2.0925	6.1452	-12.386	2.24E-14	3.90E-12	22.736	ABLIM3	actin binding LIM protein family, member 3
22849	-2.2399	5.3883	-12.24	3.14E-14	5.21E-12	22.4	CPEB3	cytoplasmic polyadenylation element binding protein 3
2125	-2.4762	8.7547	-12.124	4.12E-14	6.72E-12	22.132	EVPL	envoplakin
79098	-2.8354	7.9682	-12.096	4.41E-14	7.07E-12	22.066	C1orf116	chromosome 1 open reading frame 116
54869	-2.2819	7.6095	-12.029	5.17E-14	7.78E-12	21.909	EPS8L1	EPS8-like 1
1573	-2.0449	7.0727	-11.88	7.37E-14	1.05E-11	21.558	CYP2J2	cytochrome P450, family 2, subfamily J, polypeptide 2
115817	-2.4485	9.1147	-11.879	7.38E-14	1.05E-11	21.556	DHRS1	dehydrogenase/reductase (SDR family) member 1
54503	-2.1215	8.045	-11.878	7.39E-14	1.05E-11	21.554	ZDHHC13	zinc finger, DHHC-type containing 13
57228	-2.1739	8.8489	-11.822	8.44E-14	1.17E-11	21.422	SMAGP	small cell adhesion glycoprotein
3983	-2.217	8.5196	-11.755	9.93E-14	1.32E-11	21.262	ABLIM1	actin binding LIM protein 1
9194	-2.4837	7.5363	-11.655	1.26E-13	1.55E-11	21.024	SLC16A7	solute carrier family 16, member 7 (monocarboxylic acid transporter 2)
57111	-2.2672	10.456	-11.596	1.45E-13	1.72E-11	20.883	RAB25	RAB25, member RAS oncogene family
23242	-2.0221	6.9443	-11.526	1.72E-13	1.87E-11	20.716	COBL	cordon-bleu homolog (mouse)
11005	-5.0176	10.985	-11.523	1.74E-13	1.87E-11	20.709	SPINK5	serine peptidase inhibitor, Kazal type 5
11343	-3.242	8.5468	-11.429	2.18E-13	2.33E-11	20.481	MGLL	monoglyceride lipase
1397	-2.0938	7.2775	-11.352	2.64E-13	2.70E-11	20.294	CRIP2	cysteine-rich protein 2
29766	-2.5051	6.3876	-11.198	3.85E-13	3.71E-11	19.919	TMOD3	tropomodulin 3 (ubiquitous)
8796	-5.3594	9.2798	-11.19	3.93E-13	3.74E-11	19.898	SCEL	sciellin
4084	-2.513	6.3788	-11.175	4.07E-13	3.75E-11	19.863	MXD1	MAX dimerization protein 1
29028	2.0544	6.4085	11.17	4.13E-13	3.76E-11	19.85	ATAD2	ATPase family, AAA domain containing 2
1893	-3.7864	10.508	-11.147	4.36E-13	3.94E-11	19.795	ECM1	extracellular matrix protein 1
64778	2.2518	8.5185	11.062	5.39E-13	4.70E-11	19.584	FNDC3B	fibronectin type III domain containing 3B
84525	-3.7965	10.948	-10.995	6.37E-13	5.37E-11	19.418	HOPX	HOP homeobox
9258	2.2793	7.6125	10.962	6.92E-13	5.78E-11	19.336	MFHAS1	malignant fibrous histiocytoma amplified sequence 1
49860	-6.399	10.456	-10.914	7.81E-13	6.40E-11	19.217	CRNN	cornulin
9322	-2.0886	8.4962	-10.858	8.97E-13	7.07E-11	19.079	TRIP10	thyroid hormone receptor interactor 10
6820	-2.8222	8.0392	-10.786	1.08E-12	8.23E-11	18.897	SULT2B1	sulfotransferase family, cytosolic, 2B, member 1
2528	-2.1006	6.9927	-10.779	1.09E-12	8.24E-11	18.881	FUT6	fucosyltransferase 6 (alpha (1,3) fucosyltransferase)
4321	3.6674	6.6055	10.756	1.16E-12	8.55E-11	18.823	MMP12	matrix metallopeptidase 12 (macrophage elastase)
24137	2.0163	6.463	10.721	1.27E-12	9.20E-11	18.735	KIF4A	kinesin family member 4A
23171	-2.2827	8.3636	-10.713	1.29E-12	9.31E-11	18.716	GPD1L	glycerol-3-phosphate dehydrogenase 1-like
4072	2.6418	9.6793	10.706	1.32E-12	9.42E-11	18.697	EPCAM	epithelial cell adhesion molecule
5753	-3.207	8.7529	-10.693	1.36E-12	9.65E-11	18.666	PTK6	PTK6 protein tyrosine kinase 6
2012	-3.3154	9.745	-10.632	1.59E-12	1.11E-10	18.51	EMP1	epithelial membrane protein 1
10644	2.2575	8.6654	10.549	1.96E-12	1.30E-10	18.3	IGF2BP2	insulin-like growth factor 2 mRNA binding protein 2
5984	2.1664	8.1983	10.521	2.11E-12	1.38E-10	18.23	RFC4	replication factor C (activator 1) 4, 37kDa
54873	-2.4667	7.6044	-10.52	2.11E-12	1.38E-10	18.228	PALMD	palmdelphin
23508	-2.7541	7.0613	-10.511	2.17E-12	1.39E-10	18.203	TTC9	tetratricopeptide repeat domain 9
9928	2.119	6.637	10.508	2.18E-12	1.39E-10	18.196	KIF14	kinesin family member 14
7053	-5.5676	10.249	-10.507	2.19E-12	1.39E-10	18.194	TGM3	transglutaminase 3 (E polypeptide, protein-glutamine-gamma-glutamyltransferase)
79695	-2.9056	7.4268	-10.504	2.20E-12	1.40E-10	18.185	GALNT12	UDP-N-acetyl-alpha-D-galactosamine:polypeptide N-acetylgalactosaminyltransferase 12 (GalNAc-T12)
10370	-2.6785	6.9037	-10.426	2.69E-12	1.63E-10	17.988	CITED2	Cbp/p300-interacting transactivator, with Glu/Asp-rich carboxy-terminal domain, 2
634	-2.1554	6.9004	-10.376	3.06E-12	1.81E-10	17.861	CEACAM1	carcinoembryonic antigen-related cell adhesion molecule 1 (biliary glycoprotein)
26085	-2.5718	7.1841	-10.253	4.20E-12	2.43E-10	17.545	KLK13	kallikrein-related peptidase 13
901	-2.4691	8.0811	-10.215	4.63E-12	2.62E-10	17.447	CCNG2	cyclin G2
3248	-3.7812	7.2408	-10.205	4.76E-12	2.67E-10	17.42	HPGD	hydroxyprostaglandin dehydrogenase 15-(NAD)
4118	-5.8544	10.691	-10.178	5.11E-12	2.83E-10	17.351	MAL	mal, T-cell differentiation protein
58528	-2.3883	7.5191	-10.162	5.33E-12	2.93E-10	17.308	RRAGD	Ras-related GTP binding D
54544	-5.6303	8.9696	-10.06	6.94E-12	3.63E-10	17.046	CRCT1	cysteine-rich C-terminal 1
7739	-3.0493	10.076	-10.007	7.98E-12	4.09E-10	16.907	ZNF185	zinc finger protein 185 (LIM domain)
79852	-2.8859	7.318	-9.9968	8.20E-12	4.18E-10	16.879	EPHX3	epoxide hydrolase 3
10635	2.0798	6.5699	9.9683	8.83E-12	4.48E-10	16.805	RAD51AP1	RAD51 associated protein 1
11045	-2.9827	6.9279	-9.9361	9.62E-12	4.73E-10	16.721	UPK1A	uroplakin 1A
79071	-2.0726	7.2715	-9.898	1.06E-11	5.10E-10	16.621	ELOVL6	ELOVL fatty acid elongase 6
2312	-4.2491	6.7067	-9.8673	1.15E-11	5.41E-10	16.54	FLG	filaggrin
1562	-2.8841	7.0756	-9.7075	1.76E-11	7.89E-10	16.119	CYP2C18	cytochrome P450, family 2, subfamily C, polypeptide 18
65108	2.5487	7.9335	9.665	1.97E-11	8.75E-10	16.006	MARCKSL1	MARCKS-like 1
3606	-3.285	8.3474	-9.5929	2.39E-11	1.04E-09	15.814	IL18	interleukin 18 (interferon-gamma-inducing factor)
1580	-4.0499	7.0933	-9.5452	2.72E-11	1.15E-09	15.687	CYP4B1	cytochrome P450, family 4, subfamily B, polypeptide 1
7051	-3.4554	9.7138	-9.4884	3.17E-11	1.30E-09	15.535	TGM1	transglutaminase 1 (K polypeptide epidermal type I, protein-glutamine-gamma-glutamyltransferase)
2525	-2.3169	7.019	-9.4466	3.54E-11	1.41E-09	15.423	FUT3	fucosyltransferase 3 (galactoside 3(4)-L-fucosyltransferase, Lewis blood group)
6696	4.633	6.9729	9.4385	3.62E-11	1.43E-09	15.401	SPP1	secreted phosphoprotein 1
10205	-2.2666	8.3724	-9.4267	3.74E-11	1.45E-09	15.369	MPZL2	myelin protein zero-like 2
5493	-3.0907	10.709	-9.4194	3.81E-11	1.47E-09	15.35	PPL	periplakin
57402	-2.2408	11.198	-9.3809	4.23E-11	1.62E-09	15.246	S100A14	S100 calcium binding protein A14
8824	-2.072	9.5476	-9.3473	4.63E-11	1.72E-09	15.156	CES2	carboxylesterase 2
79888	2.0198	6.7568	9.3419	4.70E-11	1.74E-09	15.141	LPCAT1	lysophosphatidylcholine acyltransferase 1
4232	2.4091	8.1906	9.3359	4.78E-11	1.75E-09	15.125	MEST	mesoderm specific transcript homolog (mouse)
9787	2.0003	6.967	9.3358	4.78E-11	1.75E-09	15.125	DLGAP5	discs, large (Drosophila) homolog-associated protein 5
6095	-2.0379	6.217	-9.3003	5.26E-11	1.88E-09	15.029	RORA	RAR-related orphan receptor A
8416	-2.3039	6.0486	-9.2469	6.09E-11	2.13E-09	14.884	ANXA9	annexin A9
2878	-3.4196	9.1908	-9.2434	6.15E-11	2.14E-09	14.875	GPX3	glutathione peroxidase 3 (plasma)
22802	-5.3384	9.8564	-9.1931	7.05E-11	2.40E-09	14.738	CLCA4	chloride channel accessory 4
1847	-2.7577	8.1897	-9.0897	9.35E-11	3.03E-09	14.457	DUSP5	dual specificity phosphatase 5
64236	-2.0621	7.7965	-9.0772	9.68E-11	3.10E-09	14.422	PDLIM2	PDZ and LIM domain 2 (mystique)
4237	2.3646	7.0633	9.0216	1.13E-10	3.52E-09	14.27	MFAP2	microfibrillar-associated protein 2
28983	-4.5941	8.5431	-8.9804	1.26E-10	3.83E-09	14.157	TMPRSS11E	transmembrane protease, serine 11E
1828	-3.4153	6.4479	-8.9728	1.29E-10	3.87E-09	14.136	DSG1	desmoglein 1
1266	-2.1786	7.6874	-8.9632	1.32E-10	3.94E-09	14.11	CNN3	calponin 3, acidic
6591	2.0683	8.2026	8.9619	1.33E-10	3.94E-09	14.106	SNAI2	snail homolog 2 (Drosophila)
55165	2.0465	6.886	8.9507	1.37E-10	4.03E-09	14.076	CEP55	centrosomal protein 55kDa
1992	-3.4158	10.478	-8.9371	1.42E-10	4.16E-09	14.038	SERPINB1	serpin peptidase inhibitor, clade B (ovalbumin), member 1
23576	-2.1598	8.7725	-8.7597	2.33E-10	6.27E-09	13.548	DDAH1	dimethylarginine dimethylaminohydrolase 1
3400	-2.1087	7.9007	-8.7545	2.36E-10	6.35E-09	13.534	ID4	inhibitor of DNA binding 4, dominant negative helix-loop-helix protein
5275	-2.3284	7.0586	-8.7124	2.66E-10	6.98E-09	13.417	SERPINB13	serpin peptidase inhibitor, clade B (ovalbumin), member 13
30001	-2.5779	8.132	-8.5834	3.81E-10	9.47E-09	13.057	ERO1L	ERO1-like (S. cerevisiae)
23516	2.5389	7.3455	8.5777	3.87E-10	9.60E-09	13.041	SLC39A14	solute carrier family 39 (zinc transporter), member 14
56271	-3.011	7.237	-8.5728	3.93E-10	9.71E-09	13.028	BEX4	brain expressed, X-linked 4
22891	-2.2714	7.1246	-8.5503	4.18E-10	1.03E-08	12.965	ZNF365	zinc finger protein 365
10855	-2.3446	7.4339	-8.4843	5.04E-10	1.21E-08	12.78	HPSE	heparanase
55740	2.0022	7.7556	8.4757	5.16E-10	1.23E-08	12.756	ENAH	enabled homolog (Drosophila)
57007	2.516	8.1091	8.4728	5.20E-10	1.23E-08	12.747	CXCR7	chemokine (C-X-C motif) receptor 7
1301	4.1641	6.1301	8.4065	6.27E-10	1.44E-08	12.561	COL11A1	collagen, type XI, alpha 1
4312	5.0574	6.4287	8.2845	8.86E-10	1.98E-08	12.216	MMP1	matrix metallopeptidase 1 (interstitial collagenase)
5055	-3.9732	9.2703	-8.2308	1.03E-09	2.24E-08	12.064	SERPINB2	serpin peptidase inhibitor, clade B (ovalbumin), member 2
54809	-2.1222	7.9845	-8.2176	1.07E-09	2.30E-08	12.027	SAMD9	sterile alpha motif domain containing 9
29887	2.2457	6.0645	8.191	1.16E-09	2.43E-08	11.951	SNX10	sorting nexin 10
978	-2.8528	7.4895	-8.1419	1.33E-09	2.74E-08	11.811	CDA	cytidine deaminase
9493	2.1759	5.6839	8.1195	1.42E-09	2.90E-08	11.747	KIF23	kinesin family member 23
26353	-2.5114	8.9018	-8.1139	1.44E-09	2.93E-08	11.731	HSPB8	heat shock 22kDa protein 8
1087	-2.0868	5.4925	-8.0853	1.57E-09	3.12E-08	11.65	CEACAM7	carcinoembryonic antigen-related cell adhesion molecule 7
239	-3.0041	8.064	-8.0218	1.88E-09	3.65E-08	11.468	ALOX12	arachidonate 12-lipoxygenase
7851	-3.2386	10.026	-8.0101	1.94E-09	3.74E-08	11.435	MALL	mal, T-cell differentiation protein-like
1382	-3.1905	10.576	-7.9926	2.04E-09	3.91E-08	11.385	CRABP2	cellular retinoic acid binding protein 2
4953	2.5577	9.7123	7.8893	2.75E-09	5.06E-08	11.088	ODC1	ornithine decarboxylase 1
8000	-3.3021	7.3629	-7.8191	3.37E-09	6.06E-08	10.886	PSCA	prostate stem cell antigen
4313	2.003	7.5868	7.8089	3.47E-09	6.20E-08	10.856	MMP2	matrix metallopeptidase 2 (gelatinase A, 72kDa gelatinase, 72kDa type IV collagenase)
5217	2.364	9.546	7.7901	3.67E-09	6.52E-08	10.802	PFN2	profilin 2
2327	-3.8274	8.5905	-7.7878	3.69E-09	6.54E-08	10.795	FMO2	flavin containing monooxygenase 2 (non-functional)
11012	-2.7155	9.6639	-7.7661	3.93E-09	6.88E-08	10.733	KLK11	kallikrein-related peptidase 11
55450	-2.388	8.0391	-7.6847	4.98E-09	8.39E-08	10.497	CAMK2N1	calcium/calmodulin-dependent protein kinase II inhibitor 1
1300	2.4023	5.4383	7.6565	5.41E-09	8.99E-08	10.415	COL10A1	collagen, type X, alpha 1
1462	2.7833	6.475	7.6303	5.84E-09	9.52E-08	10.339	VCAN	versican
27076	-2.4634	10.315	-7.6131	6.14E-09	9.90E-08	10.289	LYPD3	LY6/PLAUR domain containing 3
6785	-2.1412	6.5431	-7.5965	6.44E-09	1.03E-07	10.241	ELOVL4	ELOVL fatty acid elongase 4
1048	-2.0749	7.6384	-7.5742	6.87E-09	1.10E-07	10.176	CEACAM5	carcinoembryonic antigen-related cell adhesion molecule 5
10874	-2.4219	9.2225	-7.5654	7.05E-09	1.12E-07	10.151	NMU	neuromedin U
1824	-2.3292	8.7287	-7.4653	9.46E-09	1.43E-07	9.8588	DSC2	desmocollin 2
3576	2.1154	5.7816	7.3823	1.21E-08	1.77E-07	9.6158	IL8	interleukin 8
360	-2.3722	10.159	-7.3676	1.26E-08	1.84E-07	9.5727	AQP3	aquaporin 3 (Gill blood group)
43849	-2.9101	8.2187	-7.32	1.45E-08	2.06E-07	9.4333	KLK12	kallikrein-related peptidase 12
51458	-4.0369	11.264	-7.2906	1.58E-08	2.22E-07	9.3469	RHCG	Rh family, C glycoprotein
9582	2.9253	6.8544	7.1831	2.17E-08	2.87E-07	9.0307	APOBEC3B	apolipoprotein B mRNA editing enzyme, catalytic polypeptide-like 3B
5307	-2.4278	9.2303	-7.1474	2.42E-08	3.13E-07	8.9255	PITX1	paired-like homeodomain 1
1806	-2.1936	7.5413	-7.1322	2.53E-08	3.24E-07	8.8808	DPYD	dihydropyrimidine dehydrogenase
4680	-3.7367	10.031	-7.1134	2.67E-08	3.37E-07	8.8252	CEACAM6	carcinoembryonic antigen-related cell adhesion molecule 6 (non-specific cross reacting antigen)
10451	-2.3634	8.3239	-7.1113	2.69E-08	3.39E-07	8.8189	VAV3	vav 3 guanine nucleotide exchange factor
3851	-3.2844	8.993	-7.0949	2.82E-08	3.52E-07	8.7704	KRT4	keratin 4
5764	-2.7575	8.6351	-7.0906	2.86E-08	3.56E-07	8.7578	PTN	pleiotrophin
6590	-2.6519	11.225	-7.0532	3.19E-08	3.93E-07	8.6473	SLPI	secretory leukocyte peptidase inhibitor
1577	-2.4394	7.2418	-7.0423	3.30E-08	4.02E-07	8.6151	CYP3A5	cytochrome P450, family 3, subfamily A, polypeptide 5
7545	2.972	5.6701	6.8995	5.05E-08	5.84E-07	8.1918	ZIC1	Zic family member 1
9636	2.6319	8.5372	6.879	5.37E-08	6.17E-07	8.1309	ISG15	ISG15 ubiquitin-like modifier
55107	3.7365	6.7615	6.8779	5.39E-08	6.18E-07	8.1276	ANO1	anoctamin 1, calcium activated chloride channel
10631	2.644	6.4465	6.8669	5.57E-08	6.31E-07	8.0949	POSTN	periostin, osteoblast specific factor
306	-2.5487	8.179	-6.8625	5.64E-08	6.38E-07	8.0819	ANXA3	annexin A3
100133941	-2.5913	11.275	-6.8355	6.12E-08	6.86E-07	8.0017	CD24	CD24 molecule
51228	-2.0682	9.576	-6.8183	6.44E-08	7.16E-07	7.9507	GLTP	glycolipid transfer protein
23462	2.2477	7.126	6.7886	7.04E-08	7.73E-07	7.8622	HEY1	hairy/enhancer-of-split related with YRPW motif 1
9023	-2.8262	7.048	-6.7832	7.15E-08	7.85E-07	7.846	CH25H	cholesterol 25-hydroxylase
26298	-2.9418	8.1913	-6.7689	7.46E-08	8.15E-07	7.8036	EHF	ets homologous factor
3790	2.0195	7.4712	6.744	8.04E-08	8.69E-07	7.7295	KCNS3	potassium voltage-gated channel, delayed-rectifier, subfamily S, member 3
4753	2.1399	7.1842	6.7285	8.43E-08	9.07E-07	7.6831	NELL2	NEL-like 2 (chicken)
3713	-2.6709	9.2505	-6.7151	8.77E-08	9.40E-07	7.6433	IVL	involucrin
6702	-3.3134	7.9039	-6.6453	1.08E-07	1.13E-06	7.435	SPRR2C	small proline-rich protein 2C (pseudogene)
8091	2.3593	5.7379	6.5827	1.31E-07	1.32E-06	7.2481	HMGA2	high mobility group AT-hook 2
10974	-2.0891	9.531	-6.5811	1.31E-07	1.33E-06	7.2432	C10orf116	chromosome 10 open reading frame 116
4060	2.3851	9.6429	6.5461	1.46E-07	1.46E-06	7.1384	LUM	lumican
1282	2.0624	7.7739	6.4664	1.85E-07	1.80E-06	6.9001	COL4A1	collagen, type IV, alpha 1
7058	2.0625	7.7262	6.4327	2.05E-07	1.95E-06	6.799	THBS2	thrombospondin 2
7045	2.5453	8.9577	6.3807	2.40E-07	2.24E-06	6.6432	TGFBI	transforming growth factor, beta-induced, 68kDa
3872	2.8319	10.537	6.1596	4.69E-07	3.98E-06	5.9793	KRT17	keratin 17
1469	2.1996	5.0646	6.0789	5.99E-07	4.89E-06	5.7367	CST1	cystatin SN
80223	-2.0125	9.4993	-6.0638	6.27E-07	5.09E-06	5.6912	RAB11FIP1	RAB11 family interacting protein 1 (class I)
6318	-3.4207	8.3847	-6.0523	6.49E-07	5.23E-06	5.6565	SERPINB4	serpin peptidase inhibitor, clade B (ovalbumin), member 4
1410	-2.1434	9.1736	-6.0393	6.76E-07	5.41E-06	5.6174	CRYAB	crystallin, alpha B
6286	-2.8947	9.2849	-6.0244	7.07E-07	5.61E-06	5.5728	S100P	S100 calcium binding protein P
9407	-2.7204	8.8129	-6.0109	7.36E-07	5.81E-06	5.5319	TMPRSS11D	transmembrane protease, serine 11D
1776	-2.2014	6.9169	-6.0013	7.58E-07	5.95E-06	5.5032	DNASE1L3	deoxyribonuclease I-like 3
3860	-4.0524	12.312	-5.9173	9.79E-07	7.42E-06	5.2502	KRT13	keratin 13
1290	2.5165	7.7334	5.9133	9.91E-07	7.49E-06	5.2382	COL5A2	collagen, type V, alpha 2
7345	2.7382	6.82	5.8858	1.08E-06	8.04E-06	5.1556	UCHL1	ubiquitin carboxyl-terminal esterase L1 (ubiquitin thiolesterase)
79755	-2.7084	9.0976	-5.7142	1.82E-06	1.26E-05	4.6391	ZNF750	zinc finger protein 750
1278	2.7829	9.9128	5.6316	2.33E-06	1.56E-05	4.3906	COL1A2	collagen, type I, alpha 2
6317	-3.5838	10.567	-5.573	2.79E-06	1.82E-05	4.2141	SERPINB3	serpin peptidase inhibitor, clade B (ovalbumin), member 3
6947	-2.0403	6.7409	-5.4548	4.00E-06	2.49E-05	3.8592	TCN1	transcobalamin I (vitamin B12 binding protein, R binder family)
1284	2.0388	7.9108	5.3578	5.37E-06	3.23E-05	3.568	COL4A2	collagen, type IV, alpha 2
1474	-2.196	7.5934	-5.3494	5.51E-06	3.31E-05	3.543	CST6	cystatin E/M
4319	3.103	5.7653	5.3468	5.55E-06	3.33E-05	3.5353	MMP10	matrix metallopeptidase 10 (stromelysin 2)
131	-2.3503	8.7499	-5.2515	7.42E-06	4.28E-05	3.2498	ADH7	alcohol dehydrogenase 7 (class IV), mu or sigma polypeptide
51316	-3.1973	8.2175	-5.2002	8.67E-06	4.89E-05	3.0963	PLAC8	placenta-specific 8
374	-2.0865	7.62	-5.0814	1.24E-05	6.65E-05	2.7417	AREG	amphiregulin
2568	-2.8124	6.9165	-5.0243	1.48E-05	7.71E-05	2.5718	GABRP	gamma-aminobutyric acid (GABA) A receptor, pi
4322	2.455	5.2229	4.8877	2.23E-05	0.0001103	2.1665	MMP13	matrix metallopeptidase 13 (collagenase 3)
6280	-2.3896	12.94	-4.7903	2.99E-05	0.00014257	1.8787	S100A9	S100 calcium binding protein A9
6707	-3.4864	12.653	-4.7899	3.00E-05	0.00014267	1.8775	SPRR3	small proline-rich protein 3
3934	-2.426	9.7051	-4.6714	4.28E-05	0.00019383	1.5289	LCN2	lipocalin 2
2353	-2.065	8.8638	-4.5608	5.96E-05	0.0002599	1.2054	FOS	FBJ murine osteosarcoma viral oncogene homolog
6698	-2.577	12.457	-4.4678	7.86E-05	0.00033051	0.93463	SPRR1A	small proline-rich protein 1A
4922	3.9428	6.2049	4.3943	9.78E-05	0.00040057	0.72194	NTS	neurotensin
10964	2.1474	6.2585	4.2756	0.00013887	0.00054149	0.38042	IFI44L	interferon-induced protein 44-like
5744	2.3583	6.158	4.2695	0.00014136	0.00054967	0.36318	PTHLH	parathyroid hormone-like hormone
8581	-2.1541	11.288	-4.2133	0.0001668	0.00063614	0.20238	LY6D	lymphocyte antigen 6 complex, locus D
4102	2.8015	5.883	3.7985	0.00055464	0.0017833	-0.95947	MAGEA3	melanoma antigen family A, 3
4105	2.6733	5.6654	3.6587	0.00082426	0.0025007	-1.34	MAGEA6	melanoma antigen family A, 6
192666	-2.3974	6.89	-3.4776	0.0013671	0.0038854	-1.8237	KRT24	keratin 24
6283	-2.0824	8.191	-3.3051	0.0021935	0.0058137	-2.2732	S100A12	S100 calcium binding protein A12
5266	-2.0686	10.995	-3.0605	0.0042157	0.010252	-2.8894	PI3	peptidase inhibitor 3, skin-derived
