# Supplementary material for: Systematic profiling identifies PDLIM2 as a novel prognostic predictor for oesophageal squamous cell carcinoma (ESCC)
Source: J Cell Mol Med. 2019 Jun 20;23(8):5751–61. doi: 10.1111/jcmm.14491 (PMC6653303; doi:10.1111/jcmm.14491)
Supplement: Supplementary file 4 [file JCMM-23-5751-s004.xlsx]

## Sheet: Array related OS indicators COX
Sample barcode	squamous	Sample type	Histological type	AGE at initial diagnosis	OS indicator	OS.time (days)	Barretts esophagus	Reflux history	Columnar metaplasia present	Columnar mucosa dysplasia	Gender	H. pylori infection	Histological type	History of neoadjuvant treatment	History of esophageal cancer	Is ffpe sample?	Neoplasm histologic grade	Pathologic N	Pathologic stage	Postoperative drug therapy	Radiation therapy	Residual tumor	RFS indicator	RFS.time (days)	Tobacco smoking history	frequency of alcohol consumption (times/per week)	Amount of alcohol consumption per day	Primary therapy outcome success	PDLIM2 expression	chr8:22436254-22437040:+	chr8:22437987-22438210:+	chr8:22438892-22439043:+	chr8:22442334-22442403:+	chr8:22442530-22442675:+	chr8:22442834-22442912:+	chr8:22446663-22451810:+	chr8:22452043-22455538:+
TCGA-Z6-AAPN-01	TRUE	Primary Tumor	Esophagus Squamous Cell Carcinoma	57	0	81					MALE		Esophagus Squamous Cell Carcinoma	No		NO	G1	N0	Stage IIA	NO	NO	R0	0	81	4			Complete Remission/Response	7.793	0.7717	1.247	2.423	2.527	2.536	2.336	1.326	0.0334
TCGA-Z6-A9VB-01	TRUE	Primary Tumor	Esophagus Squamous Cell Carcinoma	53	0	40					MALE		Esophagus Squamous Cell Carcinoma	No		NO	G2	N1	Stage IIIA	NO	NO	R0	0	40	1			Complete Remission/Response	9.608	2.186	3.141	4.653	4.977	5.002	4.377	2.393	0.3272
TCGA-Z6-A8JE-01	TRUE	Primary Tumor	Esophagus Squamous Cell Carcinoma	57	0	64	No				MALE		Esophagus Squamous Cell Carcinoma	No		NO	G3	N1	Stage IIIA	NO	NO	RX	0	64	1			Complete Remission/Response	8.824	0.7609	1.253	2.401	3.014	3.155	2.671	2.158	0.2013
TCGA-Z6-A8JD-01	TRUE	Primary Tumor	Esophagus Squamous Cell Carcinoma	53	0	104	No				MALE		Esophagus Squamous Cell Carcinoma	No		NO	G2	N0	Stage IIB	NO	NO	R0	0	104	1			Complete Remission/Response	10.65	3.202	4.156	5.401	5.655	5.685	5.211	3.076	0.548
TCGA-XP-A8T8-01	TRUE	Primary Tumor	Esophagus Squamous Cell Carcinoma	49	0	437	No	NO	NO	High grade dysplasia	MALE	Never	Esophagus Squamous Cell Carcinoma	No	NO	NO	G1	N1	Stage IIB	YES	YES	R0	0	437	2	7	7	Complete Remission/Response	9.477	2.67	3.364	4.815	5.01	4.912	4.494	2.167	0.2229
TCGA-XP-A8T6-01	TRUE	Primary Tumor	Esophagus Squamous Cell Carcinoma	54	1	763	No	NO	NO	High grade dysplasia	MALE	Never	Esophagus Squamous Cell Carcinoma	No	NO	NO	G2	N1	Stage IIB	NO	NO	R0	0	763	2	7	10	Complete Remission/Response	8.807	1.681	2.207	3.887	3.964	3.866	3.689	1.771	0.3202
TCGA-VR-AA7I-01	TRUE	Primary Tumor	Esophagus Squamous Cell Carcinoma	70	1	484	No	NO	NO	Negative/no dysplasia	MALE	Never	Esophagus Squamous Cell Carcinoma	No		NO	G1	N0	Stage III	NO	NO	R2			3	7	5		9.105	1.652	2.193	3.593	3.805	3.914	3.684	2.139	0.0971
TCGA-VR-AA7D-01	TRUE	Primary Tumor	Esophagus Squamous Cell Carcinoma	58	1	279	No		NO		MALE	Never	Esophagus Squamous Cell Carcinoma	No	NO	NO	G2	N3	Stage IIIC	NO	YES	R0			2	7	5		8.347	1.411	1.959	3.343	3.653	3.606	3.332	1.453	0.0592
TCGA-VR-AA7B-01	TRUE	Primary Tumor	Esophagus Squamous Cell Carcinoma	65	0	342	No	NO	NO	Negative/no dysplasia	FEMALE	Never	Esophagus Squamous Cell Carcinoma	No	NO	NO	G2	N3	Stage IV	NO	NO	R0							8.163	0.9346	1.278	2.549	2.524	2.501	2.406	1.588	0.083
TCGA-VR-AA4G-01	TRUE	Primary Tumor	Esophagus Squamous Cell Carcinoma	51	0	549	No	NO	NO	Negative/no dysplasia	FEMALE	Never	Esophagus Squamous Cell Carcinoma	No	NO		G2	N2	Stage IIIA	NO	NO	R0	0	549	4			Complete Remission/Response	8.408	1.234	1.696	2.842	2.845	2.809	2.858	1.802	0.1425
TCGA-VR-A8Q7-01	TRUE	Primary Tumor	Esophagus Squamous Cell Carcinoma	60	0	1590	No	NO	NO	Negative/no dysplasia	MALE	Never	Esophagus Squamous Cell Carcinoma	No	NO	NO	G3	N1	Stage IIIA	NO	NO	R0	0	1590	2	7	2	Complete Remission/Response	8.099	0.5766	1.24	2.123	2.539	2.334	2.166	1.49	0.1276
TCGA-VR-A8EZ-01	TRUE	Primary Tumor	Esophagus Squamous Cell Carcinoma	47	1	553	No	NO	NO	Negative/no dysplasia	MALE	Never	Esophagus Squamous Cell Carcinoma	No	NO	NO	G2	N3	Stage IIIC	NO	NO				2				8.684	0.8236	0.8217	2.806	3.139	2.909	2.597	1.995	0.0819
TCGA-VR-A8EY-01	TRUE	Primary Tumor	Esophagus Squamous Cell Carcinoma	44	0	1025	No	NO	NO	Negative/no dysplasia	FEMALE	Never	Esophagus Squamous Cell Carcinoma	No	NO	NO	G1	N0	Stage IIA	NO	NO	R0	0	1025	3			Complete Remission/Response	10.49	3.446	4.258	5.648	5.941	5.885	5.378	3.067	0.2211
TCGA-VR-A8EX-01	TRUE	Primary Tumor	Esophagus Squamous Cell Carcinoma	63	1	855	No	NO	NO	Negative/no dysplasia	MALE	Never	Esophagus Squamous Cell Carcinoma	No	NO	NO	G2	N1	Stage IVA	NO	NO	R0			2				9.981	2.927	3.682	4.903	5.225	5.272	5.068	2.499	0.1154
TCGA-VR-A8EW-01	TRUE	Primary Tumor	Esophagus Squamous Cell Carcinoma	57	1	247	No	NO	NO		MALE	Never	Esophagus Squamous Cell Carcinoma	No	NO	NO	G2	N2	Stage IIIB	NO	NO	R0			2	1	1		10.07	3.256	3.603	5.016	5.226	5.307	5.074	2.625	0.1477
TCGA-VR-A8EU-01	TRUE	Primary Tumor	Esophagus Squamous Cell Carcinoma	51	1	557	No	YES	NO	Negative/no dysplasia	MALE		Esophagus Squamous Cell Carcinoma	No	YES	NO	G2	N1	Stage IV	NO	YES	R0	0	557	2	7	1		9.403	2.342	3.092	4.374	4.574	4.529	4.118	2.088	0.1376
TCGA-VR-A8ET-01	TRUE	Primary Tumor	Esophagus Squamous Cell Carcinoma	64	1	47			NO		MALE		Esophagus Squamous Cell Carcinoma	No	YES		G2	N0	Stage IIA	NO	NO	R0	0	47	1	3			8.711	1.375	1.852	3.219	3.533	3.361	3.358	1.547	0.0789
TCGA-VR-A8ER-01	TRUE	Primary Tumor	Esophagus Squamous Cell Carcinoma	54	1	378	No	NO	NO		MALE	Never	Esophagus Squamous Cell Carcinoma	No	NO	NO	GX	N1	Stage III	YES	YES	R1			2	1	1		8.266	1.357	1.666	2.98	3.123	2.887	2.273	1.607	0.0432
TCGA-VR-A8EP-01	TRUE	Primary Tumor	Esophagus Squamous Cell Carcinoma	51	0	824	No	NO	NO		MALE	Current	Esophagus Squamous Cell Carcinoma	No	YES	NO	G3	N2	Stage IIIB	NO	NO	R0	0	824	2			Progressive Disease	10.29	2.787	3.796	5.468	5.849	5.709	5.373	2.878	0.2416
TCGA-VR-A8EO-01	TRUE	Primary Tumor	Esophagus Squamous Cell Carcinoma	49	0	785	No	YES	NO	Negative/no dysplasia	MALE	Never	Esophagus Squamous Cell Carcinoma	No	NO	NO	G3	N0	Stage IIA	NO	YES	R0	0	785		5	5	Complete Remission/Response	7.271	0.503	0.6305	1.228	1.856	1.476	1.261	1.211	0.1279
TCGA-V5-AASV-01	TRUE	Primary Tumor	Esophagus Squamous Cell Carcinoma	67	0	467	No	YES	NO		MALE	Never	Esophagus Squamous Cell Carcinoma	No	NO		G3	N0	Stage IIB	YES	YES	R0	1	322	4	0	0	Partial Remission/Response	10.2	2.619	3.511	5.15	5.399	5.225	4.822	2.992	0.7238
TCGA-V5-A7RC-01	TRUE	Primary Tumor	Esophagus Squamous Cell Carcinoma	55	1	104	No	YES	NO		MALE	Never	Esophagus Squamous Cell Carcinoma	No	NO	NO	GX			YES	YES		0	104	2	0	0	Progressive Disease	8.93	1.667	2.259	3.664	3.654	3.747	3.478	1.858	0.3265
TCGA-S8-A6BW-01	TRUE	Primary Tumor	Esophagus Squamous Cell Carcinoma	51	0	620	No	YES	NO	Negative/no dysplasia	MALE	Never	Esophagus Squamous Cell Carcinoma	No	NO	NO	G1	N0	Stage IB	NO	NO	R0	0	620	3			Complete Remission/Response	9.728	2.266	2.94	4.316	4.518	4.506	4.176	2.677	0.1105
TCGA-Q9-A6FU-01	TRUE	Primary Tumor	Esophagus Squamous Cell Carcinoma	57	1	157	No	YES	NO	Negative/no dysplasia	FEMALE		Esophagus Squamous Cell Carcinoma	No	NO	NO	G2	N2	Stage IIIB	NO	NO	RX			4	0	0		7.757	0.7773	1.304	2.185	2.533	2.418	2.166	1.244	0.1002
TCGA-LN-A9FR-01	TRUE	Primary Tumor	Esophagus Squamous Cell Carcinoma	70	0	373	No	NO			MALE	Never	Esophagus Squamous Cell Carcinoma	No	NO	NO	G2	N1	Stage IIB	YES	YES	R0	0	373	1	7	2	Complete Remission/Response	8.975	1.164	1.897	3.202	3.435	3.568	3.214	2.113	0.1689
TCGA-LN-A9FQ-01	TRUE	Primary Tumor	Esophagus Squamous Cell Carcinoma	62	0	391	No	NO			MALE	Never	Esophagus Squamous Cell Carcinoma	No	NO	NO	G3	N0	Stage IIA	NO	NO	R0	1	82	1	7	2	Complete Remission/Response	8.237	0.9173	1.446	2.406	2.224	2.208	2.018	1.729	0.0839
TCGA-LN-A9FP-01	TRUE	Primary Tumor	Esophagus Squamous Cell Carcinoma	60	0	366	No	NO			FEMALE	Never	Esophagus Squamous Cell Carcinoma	No	NO	NO	G3	N0	Stage IIA	YES	YES	R0	1	290	1	0	0	Complete Remission/Response	8.768	0.8483	1.598	2.763	3.102	2.95	2.605	1.97	0.26
TCGA-LN-A9FO-01	TRUE	Primary Tumor	Esophagus Squamous Cell Carcinoma	42	0	4	No	NO			MALE	Never	Esophagus Squamous Cell Carcinoma	No	NO	NO	G2	N0	Stage IIA	NO	NO	R0	0	4	2				8.442	1.284	1.908	2.96	3.191	3.229	2.731	1.496	0.5303
TCGA-LN-A8I1-01	TRUE	Primary Tumor	Esophagus Squamous Cell Carcinoma	67	0	401	No	NO			FEMALE	Never	Esophagus Squamous Cell Carcinoma	No	NO	NO	G3	N0	Stage IIA	NO	YES	R0	0	401	1	0	0	Complete Remission/Response	8.584	0.805	1.341	2.741	3.294	2.999	3.199	1.872	0.0569
TCGA-LN-A8I0-01	TRUE	Primary Tumor	Esophagus Squamous Cell Carcinoma	52	0	407	No	NO			MALE	Never	Esophagus Squamous Cell Carcinoma	No	NO	NO	G2	N0	Stage IIA	NO	NO	R0	1	57	2	7	1	Complete Remission/Response	10.31	2.415	3.291	4.704	5.111	4.998	4.637	3.006	0.3293
TCGA-LN-A8HZ-01	TRUE	Primary Tumor	Esophagus Squamous Cell Carcinoma	56	0	375	No	NO			MALE		Esophagus Squamous Cell Carcinoma	No	NO	NO	G3	N0	Stage IIA	YES	YES	R0	0	375	[Discrepancy]	7	1	Complete Remission/Response	9.829	2.752	3.495	4.937	5.269	5.234	4.792	2.469	0.3674
TCGA-LN-A7HZ-01	TRUE	Primary Tumor	Esophagus Squamous Cell Carcinoma	49	0	401	No	NO			MALE	Never	Esophagus Squamous Cell Carcinoma	No	NO	NO	G2	N0	Stage IIA	NO	NO	R0	1	117	2	7	1	Complete Remission/Response	8.946	1.48	2.193	3.421	3.876	3.601	3.135	2.054	0.0687
TCGA-LN-A7HY-01	TRUE	Primary Tumor	Esophagus Squamous Cell Carcinoma	50	0	366	No	NO			MALE	Never	Esophagus Squamous Cell Carcinoma	No	NO	NO	G2	N1	Stage III	NO	NO	R0	1	88	1	7	2	Complete Remission/Response	10.14	2.07	2.621	3.999	4.168	4.264	3.886	3.225	0.2239
TCGA-LN-A7HX-01	TRUE	Primary Tumor	Esophagus Squamous Cell Carcinoma	72	0	372	No	NO			MALE	Never	Esophagus Squamous Cell Carcinoma	No	NO	NO	G2	N0	Stage IIA	YES	YES	R0	0	372	2	7	1	Complete Remission/Response	9.039	1.923	2.73	4.024	4.361	4.325	3.677	1.936	0.2198
TCGA-LN-A7HW-01	TRUE	Primary Tumor	Esophagus Squamous Cell Carcinoma	59	0	365	No	NO			MALE	Never	Esophagus Squamous Cell Carcinoma	No	NO	NO	G2	N0	Stage IIA	NO	NO	R0	1	97	2	7	2	Complete Remission/Response	9.406	2.014	2.556	4.068	4.187	3.988	3.579	2.426	0.1257
TCGA-LN-A7HV-01	TRUE	Primary Tumor	Esophagus Squamous Cell Carcinoma	58	0	320	No	NO			MALE		Esophagus Squamous Cell Carcinoma	No	NO	NO	G1	N0	Stage IIA	YES	YES	R0	0	320	2	7	2	Complete Remission/Response	9.13	2.166	2.637	4.135	4.331	4.202	3.788	1.908	0.1416
TCGA-LN-A5U7-01	TRUE	Primary Tumor	Esophagus Squamous Cell Carcinoma	46	0	768	No	NO			MALE	Never	Esophagus Squamous Cell Carcinoma	No	NO	NO	G1	N0	Stage IIA	NO	NO	R0	1	535	2	7	1	Complete Remission/Response	10.55	3.144	4.137	5.616	6.018	5.914	5.524	3.046	0.5761
TCGA-LN-A5U6-01	TRUE	Primary Tumor	Esophagus Squamous Cell Carcinoma	54	0	375	No	NO			MALE	Never	Esophagus Squamous Cell Carcinoma	No	NO	NO	G2	N1	Stage IIB	YES	YES	R0	0	375	2	3	1	Complete Remission/Response	8.901	1.609	2.349	3.531	3.801	3.773	3.31	1.955	0.0838
TCGA-LN-A5U5-01	TRUE	Primary Tumor	Esophagus Squamous Cell Carcinoma	57	1	136	No	NO			MALE	Never	Esophagus Squamous Cell Carcinoma	No	NO	NO	G2	N1	Stage IV	NO	NO	R2	0	136	1	2	1	Progressive Disease	6.673	0.4462	0.9542	1.349	1.896	1.746	1.522	0.7615	0.0372
TCGA-LN-A4MR-01	TRUE	Primary Tumor	Esophagus Squamous Cell Carcinoma	57	0	402					MALE		Esophagus Squamous Cell Carcinoma	No	NO	NO	G2	N0	Stage IIA	NO	NO	R0	1	226	1	7	2	Complete Remission/Response	9.27	1.376	2.267	3.397	3.809	3.757	3.531	2.321	0.3198
TCGA-LN-A4MQ-01	TRUE	Primary Tumor	Esophagus Squamous Cell Carcinoma	46	0	375		NO			MALE		Esophagus Squamous Cell Carcinoma	No	NO	NO	G3	N1	Stage III	NO	NO	R0	1	25	2			Complete Remission/Response	8.298	1.326	1.978	3.278	3.832	3.658	3.404	1.546	0.1186
TCGA-LN-A4A9-01	TRUE	Primary Tumor	Esophagus Squamous Cell Carcinoma	58	1	351		NO			MALE		Esophagus Squamous Cell Carcinoma	No	NO	NO	G1	N0	Stage IIA	NO	NO	R0	1	274	4	7	2	Complete Remission/Response	8.953	1.599	2.085	3.542	3.761	3.508	3.488	1.931	0.3098
TCGA-LN-A4A8-01	TRUE	Primary Tumor	Esophagus Squamous Cell Carcinoma	52	0	472		NO			MALE		Esophagus Squamous Cell Carcinoma	No	NO	NO	G2	N0	Stage IIA	NO	NO	R0	1	250	1	7	2	Complete Remission/Response	8.959	1.684	2.466	3.797	4.082	4.021	3.666	2.007	0.2068
TCGA-LN-A4A6-01	TRUE	Primary Tumor	Esophagus Squamous Cell Carcinoma	65	0	391		NO			MALE		Esophagus Squamous Cell Carcinoma	No	NO	NO	G2	N0	Stage II	YES	NO	R0	1	158	4	7	2	Complete Remission/Response	9.444	2.363	3.069	4.431	4.763	4.759	4.316	2.26	0.2823
TCGA-LN-A4A5-01	TRUE	Primary Tumor	Esophagus Squamous Cell Carcinoma	49	1	681		NO			MALE		Esophagus Squamous Cell Carcinoma	No	NO	NO	G2	N0	Stage IIA	NO	NO	R0	1	224	1	7	2	Complete Remission/Response	8.615	1.084	1.678	2.666	2.949	3.006	2.539	2.011	0.1414
TCGA-LN-A4A4-01	TRUE	Primary Tumor	Esophagus Squamous Cell Carcinoma	36	0	383		NO			MALE		Esophagus Squamous Cell Carcinoma	No	NO	NO	GX	N1	Stage III	NO	YES	R0	0	383	1	7	1	Complete Remission/Response	9.656	2.388	3.038	4.507	4.766	4.744	4.352	2.57	0.4572
TCGA-LN-A4A3-01	TRUE	Primary Tumor	Esophagus Squamous Cell Carcinoma	61	0	388		NO			MALE		Esophagus Squamous Cell Carcinoma	No	NO	NO	G2	N1	Stage III	YES	YES	R0	0	388	2			Complete Remission/Response	9.092	1.939	2.651	3.911	4.41	4.263	3.876	1.988	0.2994
TCGA-LN-A4A2-01	TRUE	Primary Tumor	Esophagus Squamous Cell Carcinoma	57	0	380		NO			MALE		Esophagus Squamous Cell Carcinoma	No	NO	NO	G1	N0	Stage IIA	YES	YES	R0	0	380	1	7	2	Complete Remission/Response	9.405	1.964	2.586	4.089	4.449	4.497	3.976	2.255	0.1634
TCGA-LN-A4A1-01	TRUE	Primary Tumor	Esophagus Squamous Cell Carcinoma	60	0	383		NO			MALE		Esophagus Squamous Cell Carcinoma	No	NO	NO	G3	N0	Stage IIA	NO	NO		1	205	1	7	2	Complete Remission/Response	9.742	2.337	3.062	4.595	4.894	4.867	4.385	2.372	0.3495
TCGA-LN-A49Y-01	TRUE	Primary Tumor	Esophagus Squamous Cell Carcinoma	77	0	379		NO			MALE		Esophagus Squamous Cell Carcinoma	No	NO	NO	G2	N0	Stage IIA	NO	NO	R0	1	90	1	7	2	Complete Remission/Response	8.21	0.7527	1.456	2.524	2.406	2.5	2.251	1.644	0.0864
TCGA-LN-A49X-01	TRUE	Primary Tumor	Esophagus Squamous Cell Carcinoma	44	0	384		NO			MALE		Esophagus Squamous Cell Carcinoma	No	NO	NO	G2	N0	Stage IIA	NO	YES	R0	0	384	1			Complete Remission/Response	10.68	3.364	4.107	5.594	5.886	5.812	5.486	3.247	0.5885
TCGA-LN-A49W-01	TRUE	Primary Tumor	Esophagus Squamous Cell Carcinoma	73	0	403		NO			MALE		Esophagus Squamous Cell Carcinoma	No	NO	NO	G3	N1	Stage III	YES	YES		0	403	4			Complete Remission/Response	8.56	0.8945	1.547	2.726	3.101	3.089	2.756	1.823	0.1367
TCGA-LN-A49V-01	TRUE	Primary Tumor	Esophagus Squamous Cell Carcinoma	49	0	383		NO			MALE		Esophagus Squamous Cell Carcinoma	No	NO	NO	G3	N0	Stage IIA	YES	YES	R0	0	383	4	7	1	Complete Remission/Response	7.935	1.439	1.794	3.011	3.252	3.423	2.807	1.403	0.0857
TCGA-LN-A49U-01	TRUE	Primary Tumor	Esophagus Squamous Cell Carcinoma	62	0	467		NO			MALE		Esophagus Squamous Cell Carcinoma	No	NO	NO	G1	N0	Stage IIA	YES	YES	R0	0	467	4	7	1	Complete Remission/Response	9.784	2.255	3.14	4.479	4.774	4.763	4.436	2.633	0.6126
TCGA-LN-A49S-01	TRUE	Primary Tumor	Esophagus Squamous Cell Carcinoma	59	0	400		NO			MALE		Esophagus Squamous Cell Carcinoma	No	NO	NO	G2	N0	Stage IIA	NO	YES	R0	1	49	4			Complete Remission/Response	9.278	2.171	3.15	4.413	4.594	4.622	4.06	2.015	0.1564
TCGA-LN-A49R-01	TRUE	Primary Tumor	Esophagus Squamous Cell Carcinoma	46	0	407		NO			MALE		Esophagus Squamous Cell Carcinoma	No	NO	NO	G3	N1	Stage III	YES	YES	R0	0	407	4			Complete Remission/Response	9.366	1.469	2.325	3.812	4.221	4.133	3.426	2.555	0.4124
TCGA-LN-A49P-01	TRUE	Primary Tumor	Esophagus Squamous Cell Carcinoma	71	0	375		NO			MALE		Esophagus Squamous Cell Carcinoma	No	NO	NO	G2	N0	Stage IIA	NO	YES	R0	1	320	4			Complete Remission/Response	10.05	2.302	3.45	5.004	5.424	5.493	4.959	2.86	0.3283
TCGA-LN-A49O-01	TRUE	Primary Tumor	Esophagus Squamous Cell Carcinoma	47	0	408		NO			MALE		Esophagus Squamous Cell Carcinoma	No	NO	NO	G3	N0	Stage IIA	YES	YES	R0	1	193	4	7	1	Complete Remission/Response	10.13	2.97	3.83	5.378	5.542	5.517	5.162	2.699	0.3087
TCGA-LN-A49N-01	TRUE	Primary Tumor	Esophagus Squamous Cell Carcinoma	50	0	378		NO			MALE		Esophagus Squamous Cell Carcinoma	No	NO	NO	G2	N1	Stage IIB	NO	NO	R0	0	378	1			Complete Remission/Response	8.828	1.144	2.006	3.134	3.573	3.562	2.91	1.94	0.2627
TCGA-LN-A49M-01	TRUE	Primary Tumor	Esophagus Squamous Cell Carcinoma	62	0	385		NO			MALE		Esophagus Squamous Cell Carcinoma	No	NO	NO	G1	N0	Stage IIA	YES	YES	R0	0	385	1			Complete Remission/Response	8.894	1.699	2.03	3.373	3.725	3.755	3.371	1.842	0.1336
TCGA-LN-A49L-01	TRUE	Primary Tumor	Esophagus Squamous Cell Carcinoma	44	1	318		NO			MALE		Esophagus Squamous Cell Carcinoma	No	NO	NO	G2	N0	Stage IIA	YES	YES	R0	0	318	1			Complete Remission/Response	7.43	0.7422	1.173	1.86	2.391	2.586	2.315	1.133	0.0885
TCGA-LN-A49K-01	TRUE	Primary Tumor	Esophagus Squamous Cell Carcinoma	66	1	180		NO			MALE		Esophagus Squamous Cell Carcinoma	No	NO	NO	G2	N0	Stage IIA	NO	NO	R0	0	180	1			Complete Remission/Response	8.39	1.235	1.956	3.117	3.501	3.431	3.034	1.64	0.216
TCGA-L7-A56G-01	TRUE	Primary Tumor	Esophagus Squamous Cell Carcinoma	65	1	330	No	YES			MALE	Never	Esophagus Squamous Cell Carcinoma	No	NO	NO	G3			YES	YES		1	270	1			Stable Disease	10.04	2.789	3.572	4.913	5.359	5.331	4.876	2.629	0.2459
TCGA-L5-A8NQ-01	TRUE	Primary Tumor	Esophagus Squamous Cell Carcinoma	71	1	650	No	YES			MALE		Esophagus Squamous Cell Carcinoma	No		NO	G3	N0	Stage IIA	NO	NO	R0			3	7	8		11.85	4.522	5.168	6.659	6.804	6.767	6.572	4.039	0.6771
TCGA-L5-A8NK-01	TRUE	Primary Tumor	Esophagus Squamous Cell Carcinoma	84	0	412	No	YES			FEMALE		Esophagus Squamous Cell Carcinoma	No	NO	NO	G1	N0	Stage IIA			R1			4				10.85	3.41	4.271	5.773	6.248	6.221	5.785	3.217	0.3581
TCGA-L5-A88Z-01	TRUE	Primary Tumor	Esophagus Squamous Cell Carcinoma	70	0	225	No	YES	NO	Negative/no dysplasia	FEMALE		Esophagus Squamous Cell Carcinoma	No	NO		GX	N1	Stage IIA	NO	NO	R0	0	225	1	0	0		8.022	1.231	1.723	2.796	3.143	3.107	2.541	1.308	0.0894
TCGA-L5-A88W-01	TRUE	Primary Tumor	Esophagus Squamous Cell Carcinoma	67	1	764	No	NO	NO		MALE		Esophagus Squamous Cell Carcinoma	No	NO	NO	GX	N0	Stage IIA	YES	YES	R1				7	2		8.454	1.484	2.107	3.221	3.548	3.524	3.304	1.397	0.0124
TCGA-L5-A88S-01	TRUE	Primary Tumor	Esophagus Squamous Cell Carcinoma	84	0	471	No	YES	NO	Negative/no dysplasia	MALE		Esophagus Squamous Cell Carcinoma	No	NO		GX	N0	Stage IB	NO	NO	R0	0	471	3			Complete Remission/Response	8.996	1.116	1.311	2.509	2.477	2.634	2.746	2.312	0.1081
TCGA-L5-A4OM-01	TRUE	Primary Tumor	Esophagus Squamous Cell Carcinoma	54	1	1458		NO	NO	High grade dysplasia	FEMALE		Esophagus Squamous Cell Carcinoma	No	NO	NO	GX	N0	Stage IA	NO	NO	R0	0	1458	2	7	1	Complete Remission/Response	7.808	0.9665	1.448	2.727	2.92	2.984	2.915	1.205	0.4122
TCGA-L5-A43J-01	TRUE	Primary Tumor	Esophagus Squamous Cell Carcinoma	90	1	131	No	NO	NO	Negative/no dysplasia	MALE		Esophagus Squamous Cell Carcinoma	No	YES	NO	G3	N0	Stage IIB			RX	1	98	3	7	3	Progressive Disease	8.367	1.248	1.436	2.685	3.365	3.357	3.104	1.597	0.0946
TCGA-L5-A43H-01	TRUE	Primary Tumor	Esophagus Squamous Cell Carcinoma	75	1	9	No	YES	NO		MALE		Esophagus Squamous Cell Carcinoma	No	NO	NO	GX	N1	Stage III	NO	NO	R1	0	9	4	7	6	Complete Remission/Response	8.894	1.599	2.475	3.841	3.953	3.925	3.342	1.989	0.3569
TCGA-KH-A6WC-01	TRUE	Primary Tumor	Esophagus Squamous Cell Carcinoma	82	0	191	No	NO	NO		MALE	Never	Esophagus Squamous Cell Carcinoma	No	NO	NO	GX	N0	Stage IA	YES	YES		0	191	3	3		Complete Remission/Response	11.98	4.033	5.095	6.558	6.836	6.823	6.435	3.796	0.4808
TCGA-JY-A93F-01	TRUE	Primary Tumor	Esophagus Squamous Cell Carcinoma	58	0	731	No	NO	NO	Negative/no dysplasia	FEMALE	Never	Esophagus Squamous Cell Carcinoma	No	NO	NO	G1	N0	Stage IB	NO	NO	R0	0	731	1	0	0	Complete Remission/Response	9.247	1.512	2.436	3.664	4.239	4.295	3.724	2.195	0.199
TCGA-JY-A6FG-01	TRUE	Primary Tumor	Esophagus Squamous Cell Carcinoma	50	1	1263	No		NO	Negative/no dysplasia	MALE	Never	Esophagus Squamous Cell Carcinoma	No	NO	NO	G2	N1	Stage III	NO	NO	R0	0	1263	4	7	4		8.837	1.572	2.33	3.43	3.793	3.702	3.415	1.638	0.056
TCGA-JY-A6FE-01	TRUE	Primary Tumor	Esophagus Squamous Cell Carcinoma	49	1	112	No		NO	Negative/no dysplasia	MALE	Never	Esophagus Squamous Cell Carcinoma	No	NO	NO	G3	N1	Stage III	NO	NO	R0			4	7	1		7.817	0.6577	1.051	2.161	2.389	2.118	1.922	1.355	0.1218
TCGA-JY-A6FD-01	TRUE	Primary Tumor	Esophagus Squamous Cell Carcinoma	51	0	2069	No		NO	Negative/no dysplasia	FEMALE	Never	Esophagus Squamous Cell Carcinoma	No	NO	NO	G1	N0	Stage IIA	NO	NO	R0	0	2069	1	0	0	Complete Remission/Response	10.35	3.126	3.95	5.404	5.681	5.563	5.147	2.801	0.3216
TCGA-JY-A6FA-01	TRUE	Primary Tumor	Esophagus Squamous Cell Carcinoma	51	1	1361	No	YES	YES	High grade dysplasia	MALE	Never	Esophagus Squamous Cell Carcinoma	No	NO	NO	G2	N1	Stage IIB	YES	NO	R0			4	7	14		7.28	0.9807	1.303	2.44	2.759	2.704	2.423	0.9352	0.0533
TCGA-IG-A97I-01	TRUE	Primary Tumor	Esophagus Squamous Cell Carcinoma	58	0	370	No	NO	NO		MALE	Never	Esophagus Squamous Cell Carcinoma	No	NO	NO	G2	N0	Stage IIA	NO	YES	R0	0	370	1			Complete Remission/Response	10.35	2.641	3.668	5.25	5.647	5.622	5.189	2.999	0.3241
TCGA-IG-A97H-01	TRUE	Primary Tumor	Esophagus Squamous Cell Carcinoma	36	0	441		NO	NO	Negative/no dysplasia	MALE		Esophagus Squamous Cell Carcinoma	No	NO	NO	G3	NX	Stage IIA	NO		R0	0	441	4	4	1	Complete Remission/Response	9.844	2.284	2.859	4.5	5.039	4.986	4.569	2.788	0.3817
TCGA-IG-A8O2-01	TRUE	Primary Tumor	Esophagus Squamous Cell Carcinoma	62	1	142	No	NO	NO	Negative/no dysplasia	MALE		Esophagus Squamous Cell Carcinoma	No	NO	NO	G3	N2	Stage IIIB			R0	0	142	4	7	1	Complete Remission/Response	7.744	0.7398	1.399	2.221	2.799	2.735	2.515	1.348	0.0718
TCGA-IG-A6QS-01	TRUE	Primary Tumor	Esophagus Squamous Cell Carcinoma	54	1	303	No	NO	NO		MALE		Esophagus Squamous Cell Carcinoma	No	NO	NO	G1	N1	Stage IIB	NO	NO	R0	0	303	2	3	1	Complete Remission/Response	9.404	2.082	2.72	4.033	4.374	4.503	4.199	2.29	0.208
TCGA-IG-A625-01	TRUE	Primary Tumor	Esophagus Squamous Cell Carcinoma	60	1	390	No	NO	NO	Negative/no dysplasia	MALE		Esophagus Squamous Cell Carcinoma	No	NO	NO	G2	N2	Stage IIIB	NO		R0	0	390	1	7	1		8.142	1.161	1.769	3.055	3.528	3.621	3.171	1.366	0.09
TCGA-IG-A5S3-01	TRUE	Primary Tumor	Esophagus Squamous Cell Carcinoma	69	0	712			NO		FEMALE		Esophagus Squamous Cell Carcinoma	No	NO	NO	G2	N0	Stage IIB	NO	NO		0	712	1	7	1	Complete Remission/Response	8.1	1.303	2.109	3.24	3.511	3.398	3.075	1.442	0.1567
TCGA-IG-A5B8-01	TRUE	Primary Tumor	Esophagus Squamous Cell Carcinoma	72	1	24	No	NO	NO		MALE		Esophagus Squamous Cell Carcinoma	No	NO	NO	G1	N0	Stage IB	NO	NO	R0	0	24	2	5	5		8.926	1.218	1.897	3.248	3.671	3.464	2.809	1.896	0.1141
TCGA-IG-A51D-01	TRUE	Primary Tumor	Esophagus Squamous Cell Carcinoma	63	0	518			NO		MALE		Esophagus Squamous Cell Carcinoma	No	NO	NO	G2	N1	Stage IIB	NO	NO	RX	0	518	1			Complete Remission/Response	9.809	2.748	3.556	4.994	5.323	5.262	4.723	2.542	0.16
TCGA-IG-A50L-01	TRUE	Primary Tumor	Esophagus Squamous Cell Carcinoma	58	0	16		NO	NO		MALE		Esophagus Squamous Cell Carcinoma	No	NO	NO	G2	N1	Stage IIIA			R0			3				10.1	2.73	3.456	4.695	5.229	5.259	4.829	2.762	0.3507
TCGA-IG-A4QT-01	TRUE	Primary Tumor	Esophagus Squamous Cell Carcinoma	56	1	283	No	NO	NO		MALE	Never	Esophagus Squamous Cell Carcinoma	No	NO	NO	G2	N0	Stage IIA	NO	YES	R0	0	283	2	5	5	Complete Remission/Response	9.544	1.489	2.576	3.9	4.023	3.831	3.739	2.131	0.3107
TCGA-IG-A4P3-01	TRUE	Primary Tumor	Esophagus Squamous Cell Carcinoma	48	1	567	No	NO			MALE		Esophagus Squamous Cell Carcinoma	No	NO	NO	G2	N1	Stage IIB	NO	YES	R0	0	567	4			Progressive Disease	8.378	1.216	1.872	3.104	3.395	3.47	3.129	1.503	0.0749
TCGA-IG-A3YC-01	TRUE	Primary Tumor	Esophagus Squamous Cell Carcinoma	62	0	612	No		NO		MALE		Esophagus Squamous Cell Carcinoma	No	NO	NO	G2	N1	Stage IIIA	NO	NO	R0	1	542	2	2	1	Stable Disease	9.373	1.935	2.643	3.997	4.366	4.161	4.002	2.346	0.1447
TCGA-IG-A3YB-01	TRUE	Primary Tumor	Esophagus Squamous Cell Carcinoma	61	0	80	No		NO		MALE		Esophagus Squamous Cell Carcinoma	No	NO	NO	G2	N1	Stage IIIA	NO	YES	R0	0	80	1			Complete Remission/Response	7.681	0.755	1.463	2.25	2.604	2.362	1.78	1.389	0.0804
TCGA-IG-A3YA-01	TRUE	Primary Tumor	Esophagus Squamous Cell Carcinoma	53	0	632	No		NO		MALE		Esophagus Squamous Cell Carcinoma	No	NO	NO	G2	N0	Stage IIIA	NO	NO	R0	0	632	2	1	1	Complete Remission/Response	8.801	1.638	2.418	3.3	3.739	3.63	3.262	2.028	0.1677
TCGA-IG-A3Y9-01	TRUE	Primary Tumor	Esophagus Squamous Cell Carcinoma	72	1	26	No		NO		MALE		Esophagus Squamous Cell Carcinoma	No	NO	NO	G2	N0	Stage IIIA	NO	NO	R0	0	26	2	2	1	Complete Remission/Response	9.613	1.711	2.542	3.814	4.348	4.396	3.957	2.508	0.0868
TCGA-IG-A3QL-01	TRUE	Primary Tumor	Esophagus Squamous Cell Carcinoma	54	0	1071	No		NO		MALE		Esophagus Squamous Cell Carcinoma	No	NO	NO	G2	N0	Stage IIA	NO	NO	R0	0	1071	2	2	1	Complete Remission/Response	10.22	2.997	3.673	5.238	5.408	5.464	4.957	3.054	0.137
TCGA-IG-A3I8-01	TRUE	Primary Tumor	Esophagus Squamous Cell Carcinoma	51	0	1012	No		NO		FEMALE		Esophagus Squamous Cell Carcinoma	No	NO	NO	G2	N0	Stage IIA	YES	NO	R1	0	1012	1			Complete Remission/Response	8.599	1.304	2.047	3.387	3.61	3.589	3.267	1.955	0.2138
TCGA-IC-A6RF-01	TRUE	Primary Tumor	Esophagus Squamous Cell Carcinoma	69	0	477		YES			FEMALE		Esophagus Squamous Cell Carcinoma	No		NO	GX	N0	Stage IA	NO	NO	R0	1	293	3	1	1	Complete Remission/Response	9.602	2.637	3.456	4.795	4.99	4.952	4.6	2.319	0.1205
